# Supplementary material for: Boron and Coumaphos Residues in Hive Materials Following Treatments for the Control of Aethina tumida Murray
Source: PLoS One. 2016 Apr 19;11(4):e0153551. doi: 10.1371/journal.pone.0153551 (PMC4836730; doi:10.1371/journal.pone.0153551)
Supplement: S1 Dataset — Excel® spreadsheet with data entries organized by location (Yucatan and Tamaulipas). (XLSX) [file pone.0153551.s001.xlsx]

## Sheet: Raw Data
Raw data of boron and coumaphos residues in honey and beeswax
Coumaphos (mg/kg)			Boron Yucatan (mg/kg)
Honey	Beeswax		CERA		MIEL
0.012	1.945		Control	Treated	Control	Treated
0.006	1.036		5.568	14.7	5.72	6.143
N.D.	0.355		37.94	14.78	5.904	4.466
0.005	2.22		29.54	13.73	3.599	3.987
0.005	0.971		16.34	7.259	3.039	4.685
N.D.	1.776		32.6	31.65	4.68	6.607
0.01	0.653		7.66	12.41	4.316	6.107
N.D.	0.155		19.86	7.061	5.7	5.605
N.D.	0.724		8.187	8.458	4.525	3.161
0.005	0.206
0.016	0.791
0.04	0.997
0.006	0.488
N.D.	1.101
Boron Tamaulipas (mg/kg)
Honey						Beeswax
Control			Treatment			Control			Treatment
Boron before	Boron after		Boron before	Boron after		Boron before	Boron after		Boron before	Boron after
5.69	8.34		5.88	7.3		8.49	15.33		19.82	19.4
7.99	11.01		4.92	5.32		4.69	16.89		20.66	5.9
6.93	7.81		7.07	7.18		3.85	17.33		5.38	15.27
7.7	5.75		6.26	6.46		8.22	9.06		8.36	7.27
5.62	8.16		6.4	6.9		13.5	7.51		4.29	7.63
4.82	5.23					14.59	4.47
4.75	6.99					3.42	13.62
7.27	7.44					13.3	11.22
7.19	6.49					10.59	8.54
